# Supplementary material for: Extracellular Hsp90 Binds to and Aligns Collagen-1 to Enhance Breast Cancer Cell Invasiveness
Source: Cancers (Basel). 2023 Oct 31;15(21):5237. doi: 10.3390/cancers15215237 (PMC10648158; doi:10.3390/cancers15215237)
Supplement: Supplementary file 1 [file cancers-15-05237-s001.zip]

Archive with 1 entries (1 files):
- cancers-2611730-supplementary.pdf
